# Supplementary material for: The GR-LEDGF/p75-HSP27 Axis Contributes to Cross-Resistance Between Enzalutamide and Docetaxel in Prostate Cancer
Source: Cells. 2025 Oct 9;14(19):1566. doi: 10.3390/cells14191566 (PMC12523889; doi:10.3390/cells14191566)
Supplement: Supplementary file 1 [file cells-14-01566-s001.zip]

Archive with 1 entries (1 files):
- cells-3823514-supplementary.pdf
